# Supplementary material for: Effect of Berberine on Cardiovascular Disease Risk Factors: A Mechanistic Randomized Controlled Trial
Source: Nutrients. 2021 Jul 26;13(8):2550. doi: 10.3390/nu13082550 (PMC8401658; doi:10.3390/nu13082550)
Supplement: Supplementary file 1 [file nutrients-13-02550-s001.zip]

Archive with 1 entries (1 files):
- nutrients-1277505-SI.pdf
